# Supplementary material for: Effect of Marriage on Burnout among Healthcare Workers during the COVID-19 Pandemic
Source: Int J Environ Res Public Health. 2022 Nov 28;19(23):15811. doi: 10.3390/ijerph192315811 (PMC9737389; doi:10.3390/ijerph192315811)
Supplement: Supplementary file 1 [file ijerph-19-15811-s001.zip]

Archive with 1 entries (1 files):
- ijerph-1924747-supplementary.pdf
